# Supplementary material for: The Female Sexual Function Index: Transculturally Adaptation and Psychometric Validation in Spanish Women
Source: Int J Environ Res Public Health. 2020 Feb 5;17(3):994. doi: 10.3390/ijerph17030994 (PMC7037847; doi:10.3390/ijerph17030994)
Supplement: Supplementary file 1 [file ijerph-17-00994-s001.zip]

Archive with 3 entries (2 files):
- ijerph-697101-SI/Supplementary material/
- ijerph-697101-SI/Supplementary material/STROBE_checklist_cross-sectional_FSFI.pdf
- ijerph-697101-SI/Supplementary material/SUPPLEMENTARY MATERIAL_S1_SPANISH FSFI.pdf
